# Supplementary material for: Commensal E. coli limits Salmonella gut invasion during inflammation by producing toxin-bound siderophores in a tonB-dependent manner
Source: PLoS Biol. 2024 Jun 12;22(6):e3002616. doi: 10.1371/journal.pbio.3002616 (PMC11168627; doi:10.1371/journal.pbio.3002616)
Supplement: S1 Data — (XLSX) [file pbio.3002616.s001.xlsx]

## Sheet: Fig.1B
S.Tm loads	Time p.i	Conditions
		S. Tm							S. Tm + E. coli 8178
	24 h	2286585366	3478991597	1714285714	2500000000	2400000000	730000000	3400000000	4.75059e+07	5.37634e+06	277777778	2.5641e+07	110000000	120000000	150000000	120000000
	48 h	2179176755	1206030151	1216730038	60000000	790000000	1200000000	1100000000	7.63359e+08	4.49827e+08	708333333	2028571429	960000000	380000000	90000000	1500000000
	78 h	10000000000	*	2567567568	340000000	*	1800000000	660000000	347826087	3.32779e+07	8.77193e+07	2.94118e+08	4000000	5700000	*	*
	96 h	9615384615	2788296041	4930232558	1900000000	3900000000	1100000000	590000000	364964	437445	7.27273e+07	*	73000	260000	12000000	4000000
	*: not collected

## Sheet: Fig. 1C
	Lipocalin	Time p.i	Conditions
			S. Tm						S. Tm + E. coli 8178
		0 h	Below LD	Below LD	Below LD	Below LD	Below LD	Below LD	Below LD	Below LD	Below LD	Below LD	Below LD	Below LD
		24 h	203.067	72.95	30.53	264.21	137.032	540.872	16.322	9.2213	46.732	33.475	54.332	89.199
		48 h	1373	279.39	1304.4	2795.5	685.94	1147.6	1201	1814.7	620.98	452.26	1070.7	6677.4
		78 h	539.56	772.57	3068.2	2359.7	3359.4	3367.3	2157.49	615.956	1269.5	612.968	7496.31	4930
		96 h	5922.06	4154.93	3164.67	2078.42	31223.7	4673.25	1245.8	4792.95	5541.48	5825.48	7316.33	1828.14
		LD: Limit of detection

## Sheet: Fig. 1D
	Time p.i		Conditions
	96h		S. Tm spi-1-spi-2						S. Tm spi-1-spi-2 + E. coli 8178						S. Tm spi-1-spi-2 + S. Tm WT + E. coli 8178							S. Tm spi-1-spi-2 + S. Tm WT
		S. Tm WT	NA	NA	NA	NA	NA	NA	NA	NA	NA	NA	NA	NA	4.91803e+06	558659	5.16432e+06	39062.5	1158000	15590000	7576000	125000000	4.80769e+08	1000000000	1080000000	171400000	1471000000
		S. Tm spi-1/spi-2	2.62467e+07	2.64901e+07	2.88462e+07	140000000	292000000	515463918	4.53172e+07	4.29293e+07	4.80769e+07	4.22222e+07	210000000	72000000	3.27869e+06	186220	1.40845e+06	39062.5	1.9305e+06	2.22717e+06	6.06061e+06	250000000	9.61538e+07	937500000	625000000	971428571	1029000000

## Sheet: Fig. 2B
		96 h	E.coli 8187 ΔfrdABCD		E.coli 8187 ΔacrAB		E.coli 8187 ΔcyoABCD		E.coli 8187 ΔgatABC		E.coli 8187 ΔmoaA		E.coli 8187 ΔtonB		E.coli 8187 ΔcydAB
			spi-1/spi-2	WT	spi-1/spi-2	WT	spi-1/spi-2	WT	spi-1/spi-2	WT	spi-1/spi-2	WT	spi-1/spi-2	WT	spi-1/spi-2	WT
			0.00839	0.048793	0.00362	0.169212	0.514	1.46216	0.255	2.75863	0.521	0.035848	0.403	0.000632	17.6	9.79e-06
			0.0171	0.072191	0.000754	0.035535	0.243	1.11233	1.38	1.73592	0.276	0.003529	0.242	0.0008	2.77	7.09e-05
			0.0366	0.300462	0.00733	0.019497	0.441	0.712241	1.63	2.15337	0.844	0.006486	0.513	0.00629	0.126	0.001271
			0.00378	0.371184	0.00399	0.171176	0.48	0.464737	1.1	0.851573	0.754	0.051017	0.301	0.012601	0.0297	2.07e-05
			0.0126	1.23	0.0047	0.00289	0.64	1.15	1.83	2.54	0.663	0.0376	0.456	0.00471	0.141	0.702
			0.00189	0.106	0.0255	0.00173	0.712	0.63	1.34	1.22	0.326	0.00614	0.462	0.00126	0.927	0.0179

## Sheet: Fig. 2C
		S.Tm loads	Time p.i	Conditions
				S. Tm						S. Tm + E. coli 8178						S. Tm + E. coli moaA						S. Tm + E. coli tonB							S. Tm + E. coli cydAB
			96 h	1898734177	3910614525	1100478469	5.92334e+08	3550000000	1260000000	72992.7	258398	1.21359e+07	3.9801e+06	7.0922e+07	5014749	126000000	28037383	11661808	2.38095e+06	5.28302e+06	8.60927e+06	7.43802e+08	332326284	406698565	74906367	607000000	1510000000	726000000	3082000	63900000	15460000	19800000	67420000	46730000

## Sheet: Fig. 3A
	S.Tm loads	Time p.i	Conditions
			S. Tm						S. Tm + E. coli 8178						S. Tm + E. coli tonB						S. Tm + E. coli btuB
		96 h	3505000000	6423000000	5061000000	5429000000	1561000000	3250000000	660800	38360000	16220000	268900	115000000	69680	193200000	1508000000	4074000000	707100000	117200000	487800000	5.39773e+06	4838710	148148	25728155	33222591	3852890

## Sheet: Fig. 3B
			E.coli 8187 ΔfhuA		E.coli 8187 ΔfhuE		E.coli 8187 ΔfepA		E.coli 8187 ΔcirA		E.coli 8187 Δfiu		E.coli 8187ΔiroN		E.coli 8187ΔfuyA		E.coli 8187 ΔchuA		E.coli 8187 ΔfhuD		E.coli 8187 ΔfepB
		96h	spi-1/spi-2	WT	spi-1/spi-2	WT	spi-1/spi-2	WT	spi-1/spi-2	WT	spi-1/spi-2	WT	spi-1/spi-2	WT	spi-1/spi-2	WT	spi-1/spi-2	WT	spi-1/spi-2	WT	spi-1/spi-2	WT
			2.38	5.29	0.282	6.65	3.81	0.945	1.53	4.95	30.1	1.29	23.6	1.44	0.183	12.4	10.8	8.02	22.9	3.91	5.47	0.00559
			10.2	0.537	0.0637	2.04	1.03	0.609	0.345	0.254	12.7	1.38	10.7	0.288	10.2	0.386	3.7	0.587	0.304	0.651	0.0985	0.00262
			0.257	0.414	0.136	0.531	1.55	2.68	0.531	0.429	13.3	1.04	9.09	0.225	0.257	0.471	4.7	0.863	11	16.5	3.89	0.0731
			1.4	0.573	0.121	2.82	1.82	0.337	0.659	0.715	7.91	2.33	22.4	0.0603	0.631	1.3	5.91	0.467	7.51	1.38	1.59	4.06
			1.87	0.0945	0.347	0.311	3.06	1.29	1.34	0.274	27.1	1.01	24.9	0.307	0.181	0.143	10.5	0.445	17.9	2.27	5.54	0.0192
			3.17	8.35	0.415	0.642	7.22	1.24	1.06	0.134	16.8	6.75	7.05	6.75	0.253	0.295	13.2	44	12.7	2.53	3.96	0.0125
				0.336		7.77		0.473		28.2		8.5		8.5		0.263		5.01		2.07		0.00202

## Sheet: Fig. 3C
	S.Tm loads	Time p.i	Conditions
			S. Tm						S. Tm + E. coli 8178						S. Tm + E. coli fepB
		96 h	1600000000	440000000	2700000000	550000000	1400000000	380000000	260000	68000	710000	2200000	820000	76000000	430622010	140056022	1130000000	546448087	305000000	357000000	1180000000

## Sheet: Fig. 3D
	S.Tm loads	Time p.i	Conditions
			S. Tm						S. Tm + E. coli 8178						S. Tm + E. coli entA						S. Tm + E. coli iroB
		96 h	4.82234e+08	4000000000	1495098039	7.109e+08	2643000000	2680412371	7.05882e+06	3.10881e+06	3.37079e+06	1.47601e+06	1.02459e+06	9.67742e+06	2.17865e+07	200668896	6.64452e+07	2.3622e+08	137672090	180180180	116731518	273109244	676000000	117647059	4.86111e+08	1.40187e+08	8.47458e+07

## Sheet: Fig. 4A
		S.Tm loads	Time p.i	Conditions
				S. Tm						S. Tm + E. coli 8178						S. Tm + E. coli clbA						S. Tm + E. coli mcmA						S. Tm + E. coli mchB						S. Tm + E. coli cdiA							S. Tm + E. coli tssK
			96h	1898734177	3910614525	1100478469	5.92334e+08	1620000000	1560000000	72992.7	258398	1.21359e+07	3.9801e+06	9.67742e+06	180995	2.7027e+07	650155	132450	1.11111e+06	6369427	657895	205761	1.05541e+06	7.72532e+06	4.18848e+07	3.9823e+06	4.11765e+06	364000000	104438642	14563107	1655629	290000000	972000000	184502	9.80392e+06	604230	386100	2.6178e+06	985222	1333333	689655	5.26316e+06	8.82852e+06	8.33333e+06	4854369	233161	795756

[truncated: 20 more sheets: Fig. 4B, Fig. 4C, Fig. 4D, Fig. 4E, Fig. 4G, S1A, S1C, S1D, S1E, S1F, S2A, S2B, S3A, S3C, S3D, S3E, S4A, S4B, S4C, S4D]
