# Supplementary material for: Commensal E. coli limits Salmonella gut invasion during inflammation by producing toxin-bound siderophores in a tonB-dependent manner
Source: PLoS Biol. 2024 Jun 12;22(6):e3002616. doi: 10.1371/journal.pbio.3002616 (PMC11168627; doi:10.1371/journal.pbio.3002616)
Supplement: S1 Table — (XLSX) [file pbio.3002616.s006.xlsx]

## Sheet: Table 1
S1 Table. Bacterial Strains used in this study
REAGENT or RESOURCE	REFERENCE	IDENTIFIER	Strain designation in the manuscript text	Used in experiment
Escherichia coli 8178	[25]	T1871	E. coli 8178 / WT	Fig.1B-D; Fig.2B,C; Fig.3A-D; Fig.4A-F; Supp Fig.1A-F; Supp Fig.2A,B; Supp Fig.3A,C-E; Supp Fig.4A,B,D
Escherichia coli 8178 barcoded 1	[38]	T2206	Barcode 1 / WT	N/A
Escherichia coli 8178 barcoded 2	[38]	T2207	Barcode 2	N/A
Escherichia coli 8178 barcoded 3	[38]	T2208	Barcode 3	N/A
Escherichia coli 8178 barcoded 4	[38]	T2209	Barcode 4	N/A
Escherichia coli 8178 barcoded 5	[38]	T2210	Barcode 5	N/A
Escherichia coli 8178 barcoded 6	[38]	T1871	Barcode 6	N/A
Escherichia coli 8178 barcoded 7	[38]	T1872	Barcode 7	N/A
Escherichia coli 8178 barcoded ∆frdABCD	This study	T2248	E. coli 8178 ∆frdABCD	Fig.2B; Supp Fig.2A
Escherichia coli 8178 barcoded ∆acrAB	This study	T2249	E. coli 8178 ∆acrAB	Fig.2B; Supp Fig.2A
Escherichia coli 8178 barcoded ∆cyoABCD	This study	T2252	E. coli 8178 ∆cyoABCD	Fig.2B; Supp Fig.2A
Escherichia coli 8178 barcoded ∆gatABC	This study	T1878	E. coli 8178 ∆gatABC	Fig.2B; Supp Fig.2A
Escherichia coli 8178 barcoded ∆moaA	This study	T2251	E. coli 8178 ∆moaA	Fig.2B,C; Supp Fig.2.A,B
Escherichia coli 8178 barcoded ∆tonB	This study	T2247	E. coli 8178 ∆tonB	Fig.2B,C; Supp Fig.2.A,B; Fig.3A, Supp Fig.3A
Escherichia coli 8178 barcoded ∆cydAB	This study	T2246	E. coli 8178 ∆cydAB	Fig.2B,C; Supp Fig.2.A,B
Escherichia coli 8178 ∆btuB	This study	T2277	E. coli 8178 ∆btuB	Fig.3A; Supp Fig.3A
Escherichia coli 8178 barcoded ∆fhuA	This study	T2341	E. coli 8178 ∆fhuA	Fig.3B; Supp Fig.3C
Escherichia coli 8178 barcoded ∆fhuE	This study	T2342	E. coli 8178 ∆fhuE	Fig.3B; Supp Fig.3C
Escherichia coli 8178 barcoded ∆fepA	This study	T2361	E. coli 8178 ∆fepA	Fig.3B; Supp Fig.3C
Escherichia coli 8178 barcoded ∆cirA	This study	T2338	E. coli 8178 ∆cirA	Fig.3B; Supp Fig.3C
Escherichia coli 8178 barcoded ∆fiu	This study	T2340	E. coli 8178 ∆fiu	Fig.3B; Supp Fig.3C
Escherichia coli 8178 barcoded ∆iroN	This study	T2343	E. coli 8178 ∆iroN	Fig.3B; Supp Fig.3C
Escherichia coli 8178 barcoded ∆fuyA	This study	T2344	E. coli 8178 ∆fuyA	Fig.3B; Supp Fig.3C
Escherichia coli 8178 barcoded ∆chuA	This study	T2339	E. coli 8178 ∆chuA	Fig.3B; Supp Fig.3C
Escherichia coli 8178 barcoded ∆fhuD	This study	T2363	E. coli 8178 ∆fhuD	Fig.3B; Supp Fig.3C
Escherichia coli 8178 barcoded ∆fepB	This study	T2362	E. coli 8178 ∆fepB	Fig.3B,C; Supp Fig3.B,D
Escherichia coli 8178 ∆entA	This study	T1880	E. coli 8178 ∆entA	Fig.3D; Supp Fig.3E
Escherichia coli 8178 ∆iroB	This study	T2345	E. coli 8178 ∆iroB	Fig.3D; Supp Fig.3E
Escherichia coli 8178 ∆mchB	This study	T1884	E. coli 8178 ∆mchB	Fig.4A,B,D,E,F; Supp Fig.4A
Escherichia coli 8178 ∆clbA	This study	T1882	E. coli 8178 ∆clbA	Fig.4A
Escherichia coli 8178 ∆mcmA	This study	T1879	E. coli 8178 ∆mcmA	Fig.4A
Escherichia coli 8178 ∆cdiA	This study	T1881	E. coli 8178 ∆cdiA	Fig.4A
Escherichia coli 8178 ∆tssK	This study	T2250	E. coli 8178 ∆tssK	Fig.4A
Escherichia coli 8178 ∆mchB ∆iroB	This study	T2365	E. coli 8178 ∆mchB ∆iroB	Fig.4B; Supp Fig.4A
Escherichia coli 8178 ∆mchB ∆mchI	This study	T2313	E. coli 8178 ∆mchB ∆mchI	Fig.4D
Escherichia coli 8178 ∆mchB ∆iroN	This study	T2368	E. coli 8178 ∆mchB ∆iroN	Fig.4B; Supp Fig.4A
Escherichia coli 8178 + p-PmchI-luc	This study	T4045	E. coli 8178 (p-PmchI-luc)	Fig.4C, Supp Fig.4B
Escherichia coli 8178 ∆tonB ∆mchB ∆mchI	This study	T7202	E. coli 8178 ∆tonB ∆mchIB	Fig.4G
Escherichia coli 8178 ∆fepB ∆mchB ∆mchI	This study	T7203	E. coli 8178 ∆fepB ∆mchIB	Fig.4G
Salomonella Typhimurium SL1344	Laboratory collection	N/A	S. Tm	All, except Fig.1A; Fig.4F; Supp Fig.3B
Salomonella Typhimurium SL1344 +p-mchI	This study	T2350	S. Tm (p-mchI)	Fig.4E
SL1344 ∆ssaV ∆invG	[21]	N/A	S. Tm avirulent	Fig1.D; Fig.2B; Fig.3B; Supp Fig1.D,E,F; Supp Fig2.A; Supp Fig3.C
Escherichia coli MG1655	Laboratory collection	N/A	E. coli MG1655	Fig 4.F
