# Supplementary material for: Commensal E. coli limits Salmonella gut invasion during inflammation by producing toxin-bound siderophores in a tonB-dependent manner
Source: PLoS Biol. 2024 Jun 12;22(6):e3002616. doi: 10.1371/journal.pbio.3002616 (PMC11168627; doi:10.1371/journal.pbio.3002616)
Supplement: S2 Table — (XLSX) [file pbio.3002616.s007.xlsx]

## Sheet: Table 2
S2 Table. Oligonucleotides used in this study
REAGENT or RESOURCE	REFERENCE	IDENTIFIER	Used for
GTG CAA ACC TTT CAA GCC GAT CTT GCC ATT GTA GGC GCC GGT GGC GCG GGT GTA GGC TGG AGC TGC TTC G	This study	148	frdABCD deletion_fwd
TTA GAT TGT AAC GAC ACC AAT CAG TGT GAC AAC TGT CAG GAT AGC AGC CAG CAT ATG AAT ATC CTC CTT AGT TCC	This study	149	frdABCD deletion_rev
ATG AAC AAA AAC AGA GGG TTT ACG CCT CTG GCG GTC GTT CTG ATG CTC TCT GTA GGC TGG AGC TGC TTC G	This study	146	acrAB deletion_fwd
TCA ATG ATG ATC GAC AGT ATG GCT GTG CTC GAT ATC TTC ATT CTT GCG GCC ATA TGA ATA TCC TCC TTA GTT CC	This study	147	acrAB deletion_rev
ATG AGA CTC AGG AAA TAC AAT AAA AGT TTG GGA TGG TTG TCA TTA TTT GCT GTA GGC TGG AGC TGC TTC G	This study	154	cyoABCD deletion_fwd
TTA GTG CAT CAT CAT GTT GTA GTT GAG GTT CCA CAT AAT CCA GAT GGA GCC CAT ATG AAT ATC CTC CTT AGT TCC	This study	155	cyoABCD deletion_rev
ATG ACT AAC CTG TTT GTT CGT AGC GGA ATT TCT TTT GTC GAT CGT AGC GAA GTG TAG GCT GGA GCT GCT TCG	This study	85	gatABC deletion_fwd
TTA TTC TGC GAG AAC GAC TTT CTC TTG TTT AAT AAA GCC TCG AGC TCT ACG CAT ATG AAT ATC CTC CTT AGT TCC	This study	86	gatABC deletion_rev
TTA ACC TCC GGT TAC CGG CGG GAA GAA AGC CAC TTC GTC GCC GTC AGT CAG TGT AGG CTG GAG CTG CTT CG	This study	150	moaA deletion_fwd
ATG GCT TCA CAA CTG ACT GAT GCA TTT GCG CGT AAG TTT TAC TAC TTG CGC ATA TGA ATA TCC TCC TTA GTT CC	This study	151	moaA deletion_rev
TTA CTG AAT TTC GGT AGT GCC GTT AAT TTT AAA CAG GAT ATT CAC CAC AAT CTG TAG GCT GGA GCT GCT TCG	This study	152	tonB deletion_fwd
ATG ACC CTT GAT TTA CCT CGC CGC TTC CCA TGG CCG ACG TTA CTT TCG GTC CAT ATG AAT ATC CTC CTT AGT TCC	This study	153	tonB deletion_rev
TTA GTA CAG AGA GTG GGT GTT ACG TTC AAT ATC TTC TTT GGT GAT ACG ACT GTA GGC TGG AGC TGC TTC G	This study	61	cydAB deletion_fwd
ATG TTA GAT ATA GTC GAA CTG TCG CGC TTA CAG TTT GCC TTG ACC GCG ATG CAT ATG AAT ATC CTC CTT AGT TCC	This study	62	cydAB deletion_rev
TCA GAA GGT GTA GCT GCC AGA CAA GGT GTA TTC CCG TCC TGC AGT TTG GTA GTG TAG GCT GGA GCT GCT TCG	This study	166	btuB deletion_fwd
ATG ATT AAA AAA GCT TCG CTG CTG ACG GCG TGT TCC GTC ACG GCA TTT TCC CAT ATG AAT ATC CTC CTT AGT TC	This study	167	btuB deletion_rev
TTA GAA ACG GAA GGT TGC GGT TGC AAC GAC CTG ACG TTC TGC GCC CCA GAA GTG TAG GCT GGA GCT GCT TCG	This study	194	fhuA deletion_fwd
ATG GCA CCT TCC AAA ACT GCT CAG CCA AAA CAC TCA CTG CGT AAA ATC GCA GCA TAT GAA TAT CCT CCT TAG TTC	This study	195	fhuA deletion_rev
ATG TTT TCG ACA CAA TTT AAC AGG GAT AAT CAA CAT CAA GCC ATC ATC AAA CTG TAG GCT GGA GCT GCT TCG	This study	198	fhuE deletion_fwd
TCA GAA TTG ATA CGT GCC GGT AAT GCT GAA ATT ACG CGG TGC GCC GTA GAC CAT ATG AAT ATC CTC CTT AGT TC	This study	199	fhuE deletion_rev
ATG AAC AAG AAG ATT CAT TCC CTG GCC TTG TTG GTC AAT CTG GGG ATT TAT GTA GGC TGG AGC TGC TTC G	This study	162	fepA deletion_fwd
TCA GAA GTG AGT ATT AAT GCT CAT ATA CCA CGT ACG TCC CGG CTC GTT ATA GCA TAT GAA TAT CCT CCT TAG TTC C	This study	163	fepA deletion_rev
ATG TTT AGG TTG AAC CCT TTC GTA CGG GTC GGG CTG TGT TTG TCC GCT ATT TCT GTA GGC TGG AGC TGC TTC G	This study	182	cirA deletion_fwd
TCA GAA GCG ATA ATC CAC TGC CAT AAA GTA ACG ACG TCC GTC TTC GTT ATA GCA TAT GAA TAT CCT CCT TAG TTC	This study	183	cirA deletion_rev
ATG GAA AAC AAT CGC AAT TTC CCT GCC AGA CAA TTT CAT TCG CTC ACG TTC TGT AGG CTG GAG CTG CTT CG	This study	190	fiu deletion_fwd
TCA GAA ATG CAT ATT GGC TGT GAG CAA GAA GGT TCT TGG CTC GCC CGG GTG CAT ATG AAT ATC CTC CTT AGT TC	This study	191	fiu deletion_rev
TCA GAA TGA TGC GGT AAC TCC GGC ATA ATA AGC CCG GCC TGG CTC GTT ATA GTG TAG GCT GGA GCT GCT TCG	This study	178	iroN deletion_fwd
TTG CGT GGT TCA TTG CAT CTC CTA TTA GGG TTG AAT AGC CAG GTA TCA GTA GCA TAT GAA TAT CCT CCT TAG TTC	This study	179	iroN deletion_rev
CCG GTG GCG TCG GCT TTA CCC GCA TTG CTT AAT GTC TGC ATC CCG ACC GGT GTA GGC TGG AGC TGC TTC G	This study	215	fuyA deletion_fwd
GCT CAG GGC GGG ATC ATC AAC ATC GTC ACC CAG CAG CCG GAC AGC ACG CCG CAT ATG AAT ATC CTC CTT AGT T	This study	261	fuyA deletion_rev
ATG TCA CGT CCG CAA TTT ACC TCG TTG CGT TTG AGT TTG TTG GCT TTG GCT GTG TAG GCT GGA GCT GCT TCG	This study	186	chuA deletion_fwd
TTA CCA TTG ATA ACT CAC GAA AAT TTT TCC GTT ACG ACC ATC CTG TGG GAT GCA TAT GAA TAT CCT CCT TAG TTC	This study	187	chuA deletion_rev
TCA CGC TTT ACC TCC GAT GGC GTT ATC CAG AAT ACG CAC AAA GTG CAT TGT GTA GGC TGG AGC TGC TTC G	This study	237	fhuD deletion_fwd
ATG AGC GGC TTA CCT CTT ATT TCG CGC CGC CGA CTG TTA ACG GCG ATG GCC ATA TGA ATA TCC TCC TTA GTT	This study	238	fhuD deletion_rev
CCG CCG ACT GGC CGC GTC AGA TTA CTG ACA GCC GTG GCA CTC ATA CCC TGG TGT AGG CTG GAG CTG CTT CG	This study	233	fepB deletion_fwd
CTG TAG TAA TCC AGG CGG AAT GTC TCG GTT CCC AGC GCA TAA ACC TGC TTG CAT ATG AAT ATC CTC CTT AGT T	This study	234	fepB deletion_rev
TTA TGC CCC CAG CGT TGA GCC GCC ATC GAC CAC AAT ATC CTG TAG GGT AAT ATG TGT AGG CTG GAG CTG CTT CG	This study	45	entA deletion_fwd
ATG GAT TTC AGC GGT AAA AAT GTC TGG GTA ACT GGC GCG GGG AAA GGT ATC CAT ATG AAT ATC CTC CTT AGT TCC	This study	46	entA deletion_rev
ATG CGT ATT TTG TTT GTA GGC CCG CCT CTC TAT GGG CTG TTG TAT CCT GTG TGT AGG CTG GAG CTG CTT CG	This study	211	iroB deletion_fwd
CTA CCC TTT CTG TAC CAT TGT GAT CAG GCT TTT CGC CAC TTC ACC AGG GCC ATA TGA ATA TCC TCC TTA GTT	This study	212	iroB deletion_rev
GAT ATA TTT TAC AGG TAC TAC CGA AAA AGT ACC TGT AAA ATA AAT AAA AAT ATA ATG TAG GCT GGA GCT GCT TCG	This study	41	mchB deletion_fwd
ATT CTG GTC TGG TCA GGC TGG AAA AAC GGA AGT TAA ATA TGA TGG AGT TTA TCA TAT GAA TAT CCT CCT TAG TTC C	This study	42	mchB deletion_rev
TCA ATT CTG CCC ATT TGA CGA ATG AAT TAG CTG ATA GTC GTG GTG ATA AAT GTA GGC TGG AGC TGC TTC G	This study	69	clbA deletion_fwd
ATG AGG ATT GAT ATA TTA ATT GGA CAT ACT AGT TTT TTT CAT CAA ACC AGC ATA TGA ATA TCC TCC TTA GTT CC	This study	70	clbA deletion_rev
CAT TAT CAT ATA ATG AAG CAC CTG TAA CAG GTG CTT CAT TAA CAA TAT AAG GTG TAG GCT GGA GCT GCT TCG	This study	5	mcmA deletion_fwd
GGT TAA ACG TGA ATT TTT ACT TCT TCA CAA ATC TTA TAG CGA AGG TGT TGA ACA TAT GAA TAT CCT CCT TAG TTC C	This study	6	mcmA deletion_rev
CTG CAG CCA TCG CCA GGT TAC CGC CGG CGC TGA TGC TGC TGC CCT GTG AGG TGT AGG CTG GAG CTG CTT CG	This study	53	cdiA deletion_fwd
GGC GTG AAC AAC CGT TCC GGT GGT GTT CTG ATG AGC CGG AAT GCA CTG AAT GCA TAT GAA TAT CCT CCT TAG TTC C	This study	54	cdiA deletion_rev
TCA TGT GCG CAG CAC CGC AAA CAG TTC AGG TTT CAG GTC GCC CAT GGT TCT GTA GGC TGG AGC TGC TTC G	This study	156	tssK deletion_fwd
ATG AAA ATT CAT CGA CCA CTG TGG GCT GAG GGG ACA TTC CTG TCC TCT CAG CAT ATG AAT ATC CTC CTT AGT TCC	This study	157	tssK deletion_rev
TTA ACT TCC GTT TTT CCA GCC TGA CCA GAC CAG AAT CCT TCG AAT CCC ATG TGT AGG CTG GAG CTG CTT CG	This study	207	mchI deletion_fwd
GCT AAG ATT TGG TAA CTT TTC ATA ATG AAA ATA AAG CAA CAG GTA GGT ATT ACA TAT GAA TAT CCT CCT TAG TT	This study	208	mchI deletion_rev
GGA ATT CAG GAA ACA GTA TTC ATG AGT TAT AAA AAA CTG TCC CAA TTG ACG	This study	221	cloning the mchI gene under a constitutive promoter (pmchI)
CAA GCT TGA TAT CGG AAT TCT TAA CTT CCG TTT TTC CAG CCT GAC	This study	222	cloning the mchI gene under a constitutive promoter (pmchI)
CGA AAC AAG CGG CCG CTC TTC TTA TGC CTC CTC ACA TTT CCC	This study	227	cloning the mchI promoter upstream of the luciferase reporter
CCT GCA GCC CGG GGG ATC TAA TAC CTA CCT GTT GCT TTA TTT TCA TTA TG	This study	228	cloning the mchI promoter upstream of the luciferase reporter
