# Supplementary material for: Commensal E. coli limits Salmonella gut invasion during inflammation by producing toxin-bound siderophores in a tonB-dependent manner
Source: PLoS Biol. 2024 Jun 12;22(6):e3002616. doi: 10.1371/journal.pbio.3002616 (PMC11168627; doi:10.1371/journal.pbio.3002616)
Supplement: S3 Table — (XLSX) [file pbio.3002616.s008.xlsx]

## Sheet: Table 3
S3 Table. Plasmids used in this study
REAGENT or RESOURCE	REFERENCE	IDENTIFIER	Used for
pKD4	[79]	N/A	Gene deletion in E.coli 8178
pSIM5	[80]	N/A	Gene deletion in E.coli 8178
pSRF1010	[81]	N/A	Providing Streptomycin resistance to E.coli strains
pM979	[82]	pM979	Backbone for plasmid construction
p-mchI	This study	pT2200	Microcin H47 immunity expression in S. Tm (Fig 4.D)
p-PmchI-luc	This study	pT2213	Nanoluciferase gene under the controle of the microcin H47 synthesis gene cluster promoter
